# Supplementary material for: Effective Detoxification of Olive Mill Wastewater Using Multi-Step Surfactant-Based Treatment: Assessment of Environmental and Health Impact
Source: Molecules. 2024 Sep 10;29(18):4284. doi: 10.3390/molecules29184284 (PMC11434139; doi:10.3390/molecules29184284)
Supplement: Supplementary file 1 [file molecules-29-04284-s001.zip]

Archive with 4 entries (4 files):
- cmc-1micro.pdf
- filt-1micro.pdf
- Olive oil standards-S2.pdf
- Standard used to test the method-S1.pdf
